# Supplementary material for: Synthesis of High-Molecular-Weight Polypropylene Elastomer by Propylene Polymerization Using α-Diimine Nickel Catalysts
Source: Polymers (Basel). 2024 Aug 22;16(16):2376. doi: 10.3390/polym16162376 (PMC11359258; doi:10.3390/polym16162376)
Supplement: Supplementary file 1 [file polymers-16-02376-s001.zip]

Archive with 1 entries (1 files):
- polymers-3105011-supplementary.pdf
